# Supplementary material for: Non-invasive identification of protein biomarkers for early pregnancy diagnosis in the cheetah (Acinonyx jubatus)
Source: PLoS One. 2017 Dec 13;12(12):e0188575. doi: 10.1371/journal.pone.0188575 (PMC5728495; doi:10.1371/journal.pone.0188575)
Supplement: S1 Appendix — (XLSX) [file pone.0188575.s005.xlsx]

## Sheet: Steroid hormone R data
sample	estrogen	progestogen	individual	group
1	0.305	0.41	mt	control
2	0.212	0.47	mt	control
3	0.36	0.42	mt	control
4	0.517	1.01	mt	control
5	0.211	0.44	mt	control
6	0.272	0.43	mt	control
7	0.249	0.56	mt	control
8	0.183	1.16	mt	control
9	0.219	0.39	mt	control
10	0.285	0.66	mt	control
11	0.124	0.78	mt	control
12	0.307	0.42	mt	control
13	0.295	0.84	mt	control
14	0.251	0.51	mt	control
15	0.367	0.66	mt	pregnant
16	0.123	0.33	mt	pregnant
17	0.27	4.5	mt	pregnant
18	0.283	4.22242	mt	pregnant
19	0.323	21.6227	mt	pregnant
20	0.505	32.1144	mt	pregnant
21	0.145	16.25	mt	pregnant
22	0.2	18.01	mt	pregnant
23	0.232	20.048	mt	pregnant
24	0.197	24.5411	mt	pregnant
25	0.21	21.0128	mt	pregnant
26	0.137	25.7173	mt	pregnant
27	0.243	37.9449	mt	pregnant
28	0.137	21.7469	mt	pregnant
29	0.277	41.5404	mt	pregnant
30	0.149	32.0052	mt	pregnant
31	0.327	39.4676	mt	pregnant
32	0.156	26.4357	mt	pregnant
33	0.552	74.6618	mt	pregnant
34	0.268	35.389	mt	pregnant
35	0.725	84.7733	mt	pregnant
36	0.176	16.261	mt	pregnant
37	0.246	18.859	mt	pregnant
38	0.274	18.1918	mt	pregnant
39	0.33	15.7698	mt	pregnant
40	0.381	14.9656	mt	pregnant
41	0.521	44.6388	mt	pregnant
42	0.292	17.0008	mt	pregnant
43	0.301	19.0906	mt	pregnant
44	0.198	13.368	mt	pregnant
45	0.424	14.5039	mt	pregnant
46	0.365	18.0701	mt	pregnant
47	0.754	25.9852	mt	pregnant
48	0.178	25.0348	mt	pregnant
49	0.194	20.2059	mt	pregnant
1	0.38	0.904634	zz	control
2	0.3	0.554716	zz	control
3	0.22	0.416505	zz	control
4	0.32	0.567901	zz	control
5	0.15	0.384303	zz	control
6	0.41	0.919303	zz	control
7	0.14	0.351997	zz	control
8	0.23	0.571138	zz	control
9	0.19	0.513934	zz	control
10	0.2	0.398375	zz	control
11	0.19	0.569624	zz	control
12	0.23	0.585952	zz	control
13	0.3	0.768535	zz	control
14	0.2	0.506016	zz	control
15	0.23	0.710903	zz	control
16	0.23	0.922065	zz	control
17	0.3	0.607967	zz	control
18	0.34	0.940842	zz	control
19	0.35	0.71	zz	pregnant
20	0.22	0.51	zz	pregnant
21	0.35	27.01	zz	pregnant
22	0.24	21.61	zz	pregnant
23	0.25	32.51	zz	pregnant
24	0.29	22.92	zz	pregnant
25	0.23	40.52	zz	pregnant
26	0.21	27.07	zz	pregnant
27	0.3	49.84	zz	pregnant
28	0.4	31.78	zz	pregnant
29	0.2	21.97	zz	pregnant
30	0.24	23.68	zz	pregnant
31	0.35	31.76	zz	pregnant
32	0.23	28.64	zz	pregnant
33	0.21	19.04	zz	pregnant
34	0.21	20.41	zz	pregnant
35	0.26	34.67	zz	pregnant
36	0.3	40.84	zz	pregnant
37	0.24	24.86	zz	pregnant
38	0.29	39.56	zz	pregnant
39	0.2	21.44	zz	pregnant
40	0.24	23.1	zz	pregnant
41	0.21	15.67	zz	pregnant
42	0.21	28.92	zz	pregnant
43	0.42	39.6	zz	pregnant
44	0.22	10.38	zz	pregnant
45	0.21	11.69	zz	pregnant
46	0.35	20.44	zz	pregnant
47	0.27	14.29	zz	pregnant
48	0.27	15.1	zz	pregnant
49	0.24	14.09	zz	pregnant
50	0.21	15.72	zz	pregnant
51	0.27	18.27	zz	pregnant
52	0.34	16.73	zz	pregnant
53	0.24	7.79	zz	pregnant
54	0.31	15.64	zz	pregnant
55	0.12	11.43	zz	pregnant
56	0.25	14.91	zz	pregnant
57	0.34	19.95	zz	pregnant
58	0.14	6.11	zz	pregnant
59	0.19	11.89	zz	pregnant
60	0.21	14.76	zz	pregnant
61	0.13	12.14	zz	pregnant
62	0.27	19.61	zz	pregnant
63	0.38	16.4	zz	pregnant
64	0.22	11.42	zz	pregnant
65	0.2	13.34	zz	pregnant
66	0.22	11.09	zz	pregnant
67	0.2	4.06	zz	pregnant
1	0.2047	0.55	am	control
2	0.0908	0.26	am	control
3	0.1286	0.536888	am	control
4	0.1853	0.57	am	control
5	0.1177	0.27	am	control
6	0.0861	0.45	am	control
7	0.1191	0.69	am	control
8	0.1123	0.42	am	control
9	0.2271	0.37	am	control
10	0.15	0.62	am	control
11	0.3478	1.45	am	control
12	0.3209	1.06	am	control
13	0.1342	0.25	am	control
14	0.1346	0.36	am	control
15	0.1241	0.45	am	control
16	0.1655	0.6	am	control
17	0.2096	0.53	am	control
18	0.1987	0.47	am	control
19	0.1459	0.44	am	control
20	0.1587	0.38	am	control
21	0.1987	0.48	am	control
22	0.1958	0.51	am	control
23	1.16	2.79	am	pregnant
24	1.39	2.41	am	pregnant
25	0.23	2.19	am	pregnant
26	0.29	20.1	am	pregnant
27	0.33	34.45	am	pregnant
28	0.35	57.01	am	pregnant
29	0.43	48.28	am	pregnant
30	0.25	5.61	am	pregnant
31	0.39	90.45	am	pregnant
32	0.26	48.63	am	pregnant
33	0.4	62.72	am	pregnant
34	0.28	31.94	am	pregnant
35	0.32	52.81	am	pregnant
36	0.25	28.67	am	pregnant
37	0.15	23.99	am	pregnant
38	0.27	47.28	am	pregnant
39	0.23	30.68	am	pregnant
40	0.39	63.96	am	pregnant
41	0.2	36.48	am	pregnant
42	0.17	25.67	am	pregnant
43	0.31	104.24	am	pregnant
44	0.43	68.99	am	pregnant
45	0.27	28.6	am	pregnant
46	0.34	48.28	am	pregnant
47	0.21	37.79	am	pregnant
48	0.21	22.72	am	pregnant
49	0.33	45.55	am	pregnant
50	0.25	29.14	am	pregnant
51	0.33	32.47	am	pregnant
52	0.21	18.76	am	pregnant
53	0.34	29.41	am	pregnant
54	0.29	18.35	am	pregnant
55	0.27	23.11	am	pregnant
56	0.19	20.1	am	pregnant
57	0.36	48.25	am	pregnant
58	0.2	23.46	am	pregnant
59	0.21	14.4	am	pregnant
60	0.39	45.42	am	pregnant
61	0.28	31.24	am	pregnant
62	0.26	21.66	am	pregnant
63	0.21	17.8	am	pregnant
64	0.39	32.19	am	pregnant
65	0.3	18.92	am	pregnant
66	0.26	18.44	am	pregnant
67	0.31	9.09	am	pregnant
68	0.36	13.51	am	pregnant
69	0.4	10.89	am	pregnant
70	0.24	11.38	am	pregnant
71	0.36	17.08	am	pregnant
72	0.31	7.82	am	pregnant
73	0.36	7.2	am	pregnant
74	0.74	16.92	am	pregnant
75	0.43	0.78	am	pregnant
76	0.64	0.88	am	pregnant
77	0.28	3.07	am	pregnant
78	0.35	7.59	am	pregnant
79	0.32	20.48	am	pregnant
80	0.23	37.09	am	pregnant
81	0.34	72	am	pregnant
82	0.47	100.53	am	pregnant
83	0.29	84.16	am	pregnant
84	0.66	328.31	am	pregnant
85	0.33	49	am	pregnant
86	0.44	72.51	am	pregnant
87	0.35	92.07	am	pregnant
88	0.4	92.9	am	pregnant
89	0.35	45.65	am	pregnant
90	0.41	78.62	am	pregnant
91	0.33	51.31	am	pregnant
92	0.9	139.99	am	pregnant
93	0.26	53.45	am	pregnant
94	0.47	59.59	am	pregnant
95	0.28	37.65	am	pregnant
96	0.37	32.46	am	pregnant
97	0.56	54.41	am	pregnant
98	0.37	47.15	am	pregnant
99	0.8	42.03	am	pregnant
100	0.31	28.76	am	pregnant
101	0.49	42.68	am	pregnant
102	0.36	41.28	am	pregnant
1	0.14	0.58	tm	pregnant
2	0.09	1.89	tm	pregnant
3	0.2	5.71	tm	pregnant
4	0.25	16.04	tm	pregnant
5	0.22	35.92	tm	pregnant
6	0.2	13.97	tm	pregnant
7	0.16	22.89	tm	pregnant
8	0.18	22.96	tm	pregnant
9	0.25	26.92	tm	pregnant
10	0.36	39.18	tm	pregnant
11	0.22	11.26	tm	pregnant
12	0.45	19.05	tm	pregnant
13	0.31	20.19	tm	pregnant
14	0.26	22.7	tm	pregnant
15	0.26	23.03	tm	pregnant
16	0.49	19.31	tm	pregnant
17	0.22	79.09	tm	pregnant
18	0.29	17.29	tm	pregnant
19	0.57	18.14	tm	pregnant
20	0.28	16.91	tm	pregnant
21	0.5	17.52	tm	pregnant
22	0.96	18.64	tm	pregnant
23	0.41	28.03	tm	pregnant
24	0.45	19.05	tm	pregnant
25	0.85	15.7	tm	pregnant
26	0.25	29.95	tm	pregnant
27	0.3	9.62	tm	pregnant
28	0.38	1.11	tm	control
29	0.2	0.62	tm	control
30	0.2	0.41	tm	control
31	0.14	0.4	tm	control
32	0.26	0.64	tm	control
33	0.34	1.28	tm	control
34	0.23	0.74	tm	control
35	0.29	0.86	tm	control
36	0.29	0.72	tm	control
37	0.29	0.77	tm	control
38	0.39	0.72	tm	control
39	0.5	0.89	tm	control
40	0.39	0.82	tm	control
41	0.32	0.7	tm	control
42	0.28	0.72	tm	control
43	0.18	0.76	tm	control
44	0.24	0.77	tm	control
1	0.13103	0.700025	al	control
2	0.18434	0.781508	al	control
3	0.258395	1.10294	al	control
4	0.417045	1.54128	al	control
5	0.142933	0.534525	al	control
6	0.203539	0.606337	al	control
7	0.153097	0.536099	al	control
8	0.219222	0.709852	al	control
9	0.348952	1.58366	al	control
10	0.219627	0.609208	al	control
11	0.462971	1.56038	al	control
12	0.142226	0.321334	al	control
13	0.242426	0.800469	al	control
14	0.306099	0.824836	al	control
15	0.119363	0.499308	al	control
16	0.323436	1.29528	al	control
17	0.207708	0.710205	al	control
18	0.430778	1.38528	al	control
19	0.430793	0.793631	al	control
20	0.701738	1.2596	al	pregnant
21	0.410156	1.17189	al	pregnant
22	0.321346	0.645697	al	pregnant
23	0.284823	21.4633	al	pregnant
24	0.24913	50.2972	al	pregnant
25	0.186253	42.7609	al	pregnant
26	0.466397	73.5693	al	pregnant
27	0.155954	37.2775	al	pregnant
28	0.792768	165.941	al	pregnant
29	0.133221	27.5745	al	pregnant
30	0.279837	54.6518	al	pregnant
31	0.184211	39.2986	al	pregnant
32	0.425565	38.2128	al	pregnant
33	0.170657	42.8276	al	pregnant
34	0.463722	63.573	al	pregnant
35	0.212084	62.7	al	pregnant
36	0.330956	48.3503	al	pregnant
37	0.306601	39.8409	al	pregnant
38	0.453667	40.588	al	pregnant
39	0.314504	33.7288	al	pregnant
40	0.382674	26.2992	al	pregnant
41	0.186468	16.3684	al	pregnant
42	0.598991	33.9648	al	pregnant
43	0.338428	34.173	al	pregnant
44	0.465861	39.1698	al	pregnant
45	0.214865	30.1347	al	pregnant
46	0.219182	21.0286	al	pregnant
1	0.37	1.09	sw	pregnant
2	0.26	1.16	sw	pregnant
3	0.25	8.11	sw	pregnant
4	0.22	20.53	sw	pregnant
5	0.16	10.42	sw	pregnant
6	0.28	27.45	sw	pregnant
7	0.29	75.77	sw	pregnant
8	0.23	57.7	sw	pregnant
9	0.32	54.46	sw	pregnant
10	0.29	40.79	sw	pregnant
11	0.33	39.45	sw	pregnant
12	0.43	69.62	sw	pregnant
13	0.32	43.82	sw	pregnant
14	0.35	30.43	sw	pregnant
15	0.48	73.05	sw	pregnant
16	0.39	58.19	sw	pregnant
17	0.26	43.01	sw	pregnant
18	0.32	83.18	sw	pregnant
19	0.13	16.78	sw	pregnant
20	0.35	59.12	sw	pregnant
21	0.25	36.2	sw	pregnant
22	0.35	44.83	sw	pregnant
23	0.27	34.75	sw	pregnant
24	0.26	47.42	sw	pregnant
25	0.25	65.56	sw	pregnant
26	0.18	83.01	sw	pregnant
27	0.13	55.21	sw	pregnant
28	0.34	60.15	sw	pregnant
29	0.32	44.65	sw	pregnant
30	0.29	30.63	sw	pregnant
31	0.35	44.68	sw	pregnant
32	0.44	48.33	sw	pregnant
33	0.38	48.48	sw	pregnant
34	0.3	63.41	sw	pregnant
35	0.22	61.16	sw	pregnant
36	0.39	36.87	sw	pregnant
37	0.35	31.99	sw	pregnant
38	0.35	60.69	sw	pregnant
39	0.54	40.22	sw	pregnant
40	0.46	59.33	sw	pregnant
41	0.34	40.96	sw	pregnant
42	0.35	37.51	sw	pregnant
43	0.52	33.55	sw	pregnant
44	0.58	55.22	sw	pregnant
45	0.59	32.37	sw	pregnant
46	0.6	43.52	sw	pregnant
47	0.46	32.23	sw	pregnant
48	0.72	26.57	sw	pregnant
49	0.38	36.14	sw	pregnant
50	0.7	45.08	sw	pregnant
51	0.2	20.17	sw	pregnant
52	0.26	31.62	sw	pregnant
53	0.3	26.12	sw	pregnant
54	0.28	29.9	sw	pregnant
55	0.31	25	sw	pregnant
56	0.21	28.19	sw	pregnant
57	0.27	25.19	sw	pregnant
58	0.32	16.68	sw	pregnant
59	0.3	25.96	sw	pregnant
60	0.44	35.86	sw	pregnant
61	0.54	38.46	sw	pregnant
62	0.8	28.71	sw	pregnant
63	0.3	7.19	sw	pregnant
1	1.3	1.36	md	pregnant
2	0.62	1.7	md	pregnant
3	0.25	0.79	md	pregnant
4	0.32	2.19	md	pregnant
5	0.28	8.2	md	pregnant
6	0.46	20.89	md	pregnant
7	0.25	24.63	md	pregnant
8	0.57	78.75	md	pregnant
9	0.32	29.51	md	pregnant
10	0.29	70.5	md	pregnant
11	0.29	55.89	md	pregnant
12	0.45	72.94	md	pregnant
13	0.81	125.372	md	pregnant
14	0.27	56.3823	md	pregnant
15	0.27	33.68	md	pregnant
16	0.3	36.77	md	pregnant
17	0.2	28.59	md	pregnant
18	0.37	71.68	md	pregnant
19	0.31	27.56	md	pregnant
20	0.41	41.14	md	pregnant
21	0.15	27.49	md	pregnant
22	0.22	69.73	md	pregnant
23	0.27	52.6	md	pregnant
24	0.22	42.06	md	pregnant
25	0.19	44.04	md	pregnant
26	0.29	63.84	md	pregnant
27	0.25	71.2379	md	pregnant
28	0.35	76.9241	md	pregnant
29	0.32	79.4211	md	pregnant
30	0.39	112.482	md	pregnant
31	0.37	128.687	md	pregnant
32	0.42	94.8615	md	pregnant
33	0.37	64.13	md	pregnant
34	0.26	39.41	md	pregnant
35	0.4	47.58	md	pregnant
36	0.34	77.4181	md	pregnant
37	0.28	34.56	md	pregnant
38	0.4	62.42	md	pregnant
39	0.7	64.53	md	pregnant
40	0.34	38.18	md	pregnant
41	0.65	262.218	md	pregnant
42	0.43	37.34	md	pregnant
43	0.43	34.36	md	pregnant
44	0.42	49.82	md	pregnant
45	0.3	36.33	md	pregnant
46	0.49	44.13	md	pregnant
1	0.56	2.24	nr	luteal
2	0.16	43.98	nr	luteal
3	0.15	19.26	nr	luteal
4	0.29	40.8	nr	luteal
5	0.3	62.42	nr	luteal
6	0.34	76.42	nr	luteal
7	0.3	62.84	nr	luteal
8	0.3	42.86	nr	luteal
9	0.38	89.65	nr	luteal
10	0.32	67.51	nr	luteal
11	0.27	90.69	nr	luteal
12	0.26	62.18	nr	luteal
13	0.41	100.45	nr	luteal
14	0.31	89.68	nr	luteal
15	0.3	73.32	nr	luteal
16	0.48	82.51	nr	luteal
17	0.41	73.39	nr	luteal
18	0.32	79.72	nr	luteal
19	0.31	103.83	nr	luteal
20	0.36	82.84	nr	luteal
21	0.27	107.48	nr	luteal
22	0.26	95.32	nr	luteal
23	0.54	71.08	nr	luteal
24	0.42	81.56	nr	luteal
25	0.24	92.64	nr	luteal
26	0.35	72.98	nr	luteal
27	0.42	168.61	nr	luteal
28	0.42	106.03	nr	luteal
29	0.29	307.92	nr	luteal
30	0.22	270.72	nr	luteal
31	0.25	47.13	nr	luteal
32	0.23	36.42	nr	luteal
33	0.45	110.05	nr	luteal
34	0.53	91.08	nr	luteal
35	0.24	36.16	nr	luteal
36	0.39	45	nr	luteal
37	0.3	30.45	nr	luteal
1	0.12	18.92	sr	luteal
2	0.26	23.93	sr	luteal
3	0.14	28.92	sr	luteal
4	0.14	65.56	sr	luteal
5	0.12	46.94	sr	luteal
6	0.14	57.56	sr	luteal
7	0.21	78.9	sr	luteal
8	0.22	79.78	sr	luteal
9	0.23	80.77	sr	luteal
10	0.28	86.27	sr	luteal
11	0.18	67.16	sr	luteal
12	0.27	63.96	sr	luteal
13	0.2	107.43	sr	luteal
14	0.09	33.98	sr	luteal
15	0.32	148.07	sr	luteal
16	0.11	66.79	sr	luteal
17	0.77	298.29	sr	luteal
18	0.4	140.16	sr	luteal
19	0.21	91.09	sr	luteal
20	0.22	78.77	sr	luteal
21	0.22	110.42	sr	luteal
22	0.28	117.57	sr	luteal
23	0.24	118.33	sr	luteal
24	0.33	244.97	sr	luteal
25	0.28	116.85	sr	luteal
26	0.29	200.58	sr	luteal
27	0.12	163.47	sr	luteal
28	0.12	77.44	sr	luteal
29	0.22	99.86	sr	luteal
30	0.17	65.59	sr	luteal
31	0.19	120.43	sr	luteal
32	0.12	94.69	sr	luteal
33	0.16	113.01	sr	luteal
34	0.17	76.89	sr	luteal
35	0.21	107.12	sr	luteal
36	0.13	38.43	sr	luteal
37	0.2	82.23	sr	luteal
38	0.17	56.34	sr	luteal
1	0.51	68.49	kb	luteal
2	0.96	67.99	kb	luteal
3	0.61	113.86	kb	luteal
4	0.45	92.25	kb	luteal
5	0.89	141.02	kb	luteal
6	0.49	69.52	kb	luteal
7	0.74	67.93	kb	luteal
8	0.46	96.79	kb	luteal
9	0.56	91.09	kb	luteal
10	0.38	79.77	kb	luteal
11	0.6	91.65	kb	luteal
12	0.63	56.04	kb	luteal
13	0.23	98.56	kb	luteal
14	0.7	53.83	kb	luteal
15	0.8	68.98	kb	luteal
16	0.67	70.59	kb	luteal
17	0.52	36.3	kb	luteal
18	0.75	35.82	kb	luteal
19	0.59	62.19	kb	luteal
20	0.51	39.57	kb	luteal
21	0.56	32.69	kb	luteal
22	0.58	32.52	kb	luteal
23	0.39	22.09	kb	luteal
24	0.34	18.67	kb	luteal
25	0.63	26.95	kb	luteal
26	0.24	1.47	kb	luteal
27	0.59	9.56	kb	luteal
28	0.32	6.21	kb	luteal
29	0.63	11.3	kb	luteal
30	0.61	8.92	kb	luteal
31	0.43	2.34	kb	luteal
32	0.7	2.8	kb	luteal
33	0.48	1.94	kb	luteal
34	0.92	2.74	kb	luteal
35	0.63	2.39	kb	luteal
36	1.13	2.33	kb	luteal
37	0.5	1.43	kb	luteal
38	0.6	0.66	kb	luteal
39	0.62	1.24	kb	luteal
40	0.4	0.97	kb	luteal
1	0.267413	2.09457	sv	luteal
2	0.194394	2.91973	sv	luteal
3	0.210553	2.92194	sv	luteal
4	0.216543	7.97827	sv	luteal
5	0.182568	7.77402	sv	luteal
6	0.176725	9.18825	sv	luteal
7	0.125617	7.22448	sv	luteal
8	0.0883935	8.29011	sv	luteal
9	0.261099	13.871	sv	luteal
10	0.157106	8.40582	sv	luteal
11	0.181371	12.3758	sv	luteal
12	0.145013	12.6917	sv	luteal
13	0.116213	11.8878	sv	luteal
14	0.132193	9.47467	sv	luteal
15	0.16337	14.1012	sv	luteal
16	0.234395	14.852	sv	luteal
17	0.17663	16.429	sv	luteal
18	0.161766	14.2211	sv	luteal
19	0.133192	21.7921	sv	luteal
20	0.124561	31.4416	sv	luteal
21	0.317256	31.2502	sv	luteal
22	0.178148	30.6261	sv	luteal
23	0.298583	36.5593	sv	luteal
24	0.166007	19.0046	sv	luteal
25	0.108346	7.34243	sv	luteal
26	0.117969	7.8946	sv	luteal
27	0.263149	10.6861	sv	luteal
28	0.141615	9.75737	sv	luteal
29	0.114608	10.4227	sv	luteal
30	0.189708	2.70401	sv	luteal
31	0.181286	1.75101	sv	luteal
32	0.203947	1.19699	sv	luteal
33	0.154202	1.02996	sv	luteal
34	0.166207	0.86816	sv	luteal
35	0.168869	0.932704	sv	luteal
1	0.134144	0.632822	dm	luteal
2	0.152159	0.956255	dm	luteal
3	0.160452	2.54846	dm	luteal
4	0.15739	2.926	dm	luteal
5	0.116179	4.62935	dm	luteal
6	0.185265	6.09679	dm	luteal
7	0.184166	7.66748	dm	luteal
8	0.173915	7.49996	dm	luteal
9	0.10305	9.58224	dm	luteal
10	0.142884	14.4282	dm	luteal
11	0.187586	20.2445	dm	luteal
12	0.187116	17.0329	dm	luteal
13	0.100257	20.8817	dm	luteal
14	0.136498	16.0519	dm	luteal
15	0.154344	18.8225	dm	luteal
16	0.161287	16.9288	dm	luteal
17	0.205971	15.0273	dm	luteal
18	0.19393	14.324	dm	luteal
19	0.119936	14.4307	dm	luteal
20	0.213046	22.8703	dm	luteal
21	0.133543	26.3858	dm	luteal
22	0.406521	12.7746	dm	luteal
23	0.231336	4.27507	dm	luteal
24	0.282333	1.0091	dm	luteal
25	0.131958	0.864892	dm	luteal
26	0.138163	0.681138	dm	luteal
27	0.202563	1.70689	dm	luteal
28	0.143726	1.34093	dm	luteal
29	0.203316	2.06396	dm	luteal
30	0.09121	1.5791	dm	luteal
31	0.153115	1.50733	dm	luteal
32	0.220575	1.9895	dm	luteal
33	0.276263	0.880196	dm	luteal
